# Supplementary material for: Identification of gully erosion activity and its influencing factors: A case study of the Sunshui River Basin
Source: PLoS One. 2024 Nov 21;19(11):e0309672. doi: 10.1371/journal.pone.0309672 (PMC11581266; doi:10.1371/journal.pone.0309672)
Supplement: S3 Dataset — (ZIP) [file pone.0309672.s003.zip]

Archive with 2 entries (2 files):
- S3 Dataset.tiff/S3A Dataset.tiff.tif
- S3 Dataset.tiff/S3B Dataset.tiff.ovr
