# Supplementary material for: Identification of gully erosion activity and its influencing factors: A case study of the Sunshui River Basin
Source: PLoS One. 2024 Nov 21;19(11):e0309672. doi: 10.1371/journal.pone.0309672 (PMC11581266; doi:10.1371/journal.pone.0309672)
Supplement: S4 Dataset — (ZIP) [file pone.0309672.s004.zip]

Archive with 4 entries (4 files):
- S4 Dataset.opju/S4A Correlation.opju.opju
- S4 Dataset.opju/S4B Landuse.opju.opju
- S4 Dataset.opju/S4C LSD.opju.opju
- S4 Dataset.opju/S4D sc-tr.opju.opju
