# Supplementary material for: Identification of gully erosion activity and its influencing factors: A case study of the Sunshui River Basin
Source: PLoS One. 2024 Nov 21;19(11):e0309672. doi: 10.1371/journal.pone.0309672 (PMC11581266; doi:10.1371/journal.pone.0309672)
Supplement: S5 Dataset — (XLSX) [file pone.0309672.s005.xlsx]

## Sheet: data
BH	VC(%)	Slope(°)	MBGR	Area(m2)	Perimeter(m)	Total length(m)	Average width(m)	Height difference(m)	Surface cutting depth(m)	TR	SR	Section curvature	Plane curvature	SC	Aspect	LUT	AI
A01	0.18	43.7861	1	680.216	128.742	48.0299	14.1623	34.99	1.21563	2.41215	0.717636	77.9905	65.4279	-12.5627	233.116	bare land	0.499
A02	0.13	38.6727	0.569876	4558.77	1348.56	666.588	6.83896	176.73	1.11274	2.22101	0.764572	81.7427	72.9859	-8.75686	225.396	grassland	0.896
A03	0.17	37.1833	1	433.244	322.666	154.545	2.80335	110.05	1.00298	2.02386	0.789663	79.9531	67.3084	-12.6447	277.091	grassland	0.517
A04	0.11	38.1374	0.666544	413.257	339.129	166.232	2.48602	75.1899	1.12727	2.28434	0.76588	76.4408	63.6922	-12.7486	281.471	grassland	0.861
A05	0.1	38.1202	1	260.432	97.1425	41.5107	6.27386	31.9402	1.12355	2.26156	0.760683	72.6879	62.5559	-10.1319	229.413	grassland	0.643
A06	0.11	30.1126	1	1959.29	305.431	131.259	14.9269	60.6802	0.791636	1.57906	0.857479	81.6665	68.6974	-12.9691	281.191	grassland	0.487
A07	0.06	37.8302	0.567698	14396.2	2663.26	1313.82	10.9575	213.93	1.0559	2.12655	0.775473	80.6069	70.2346	-10.3723	228.954	cultivated land	0.95
A08	0.18	24.8426	1	74.0201	65.1902	31.3262	2.36288	13.6899	0.669304	1.3279	0.894931	83.235	71.9633	-11.2717	285.546	bare land	0.217
A09	0.07	25.4577	0.592564	160.536	162.966	80.0212	2.00617	22.01	0.676565	1.33483	0.8967	76.6971	60.4018	-16.2953	314.996	grassland	0.668
A10	0.08	22.3255	0.408812	95.0872	197.942	101.471	0.937084	15.47	0.599388	1.16739	0.915357	83.7812	74.3316	-9.44966	274.349	grassland	0.718
A11	0.11	29.3405	1	113.86	52.3017	20.9088	5.44553	7.77002	0.743944	1.53659	0.86186	85.5557	76.7611	-8.79459	267.71	grassland	0.464
A12	0.16	23.5748	1	181.521	184.467	87.9463	2.064	19.21	0.607382	1.25251	0.903615	84.9653	72.0266	-12.9387	285.454	grassland	0.249
A13	0.19	25.1948	1	12.0482	16.0129	6.72663	1.79112	19.03	0.733492	1.34371	0.892048	85.5999	76.3639	-9.236	221.12	grassland	0.204
A14	0.08	31.077	1	168.924	114.098	46.6789	3.61885	11.2102	0.80925	1.61312	0.846821	84.2272	73.933	-10.2942	274.539	grassland	0.533
A15	0.17	23.4889	1	55.632	70.203	32.4348	1.7152	1.54004	0.654958	1.30401	0.897476	81.549	70.5837	-10.9653	282.264	bare land	0.235
A16	0.1	33.6618	0.42681	8310.95	2662.95	1257.74	6.60785	155.38	0.922856	1.87242	0.815496	82.4402	73.0789	-9.36137	230.512	grassland	0.963
A17	0.15	25.2972	1	198.841	143.221	63.3214	3.14019	20.8	0.685135	1.32779	0.896337	85.1388	70.3707	-14.768	268.008	grassland	0.279
A18	0.12	32.5188	0.848763	3579.43	1033.91	496.802	7.20494	147.94	0.890246	1.79521	0.827184	83.3767	74.753	-8.62364	214.252	cultivated land	0.644
A19	0.12	35.1626	0.824702	7345.45	1513.06	758.107	9.6892	201	0.979612	1.98187	0.800219	82.8113	73.8334	-8.97786	233.292	cultivated land	0.735
A20	0.1	26.18	1	273.821	205.96	99.1934	2.76048	36.8101	0.698393	1.41284	0.888386	85.8094	73.0256	-12.7837	252.918	grassland	0.752
A21	0.07	33.8847	0.628917	868.364	272.502	126.332	6.87369	46.8301	0.916889	1.79855	0.823444	82.4466	69.7032	-12.7435	290.887	bare land	0.876
A22	0.11	29.8571	0.69825	1117.52	428.626	207.791	5.3781	42.3701	0.777602	1.56861	0.855803	83.0916	72.515	-10.5766	211.742	grassland	0.795
A23	0.12	25.893	1	215.467	120.2	50.3222	4.28176	21.3601	0.66601	1.3435	0.888098	82.9434	70.5992	-12.3442	280.672	grassland	0.35
A24	0.14	27.707	1	288.536	207.489	98.4879	2.92966	31.8398	0.748923	1.45354	0.880048	84.4195	71.7991	-12.6204	293.118	cultivated land	0.365
A25	0.08	26.065	0.655192	429.663	204.784	99.432	4.32118	27.97	0.709282	1.39645	0.888117	85.1474	70.978	-14.1694	262.553	bare land	0.635
A26	0.16	24.0368	1	209.545	125.852	56.5278	3.70693	20.46	0.587172	1.17461	0.909099	80.4782	60.9801	-19.4982	288.342	bare land	0.25
A27	0.14	34.9904	1	25026.2	2194.88	958.422	26.1119	305	0.952281	1.92056	0.803981	78.0793	67.479	-10.6003	196.296	forestland	0.571
A28	0.13	35.1242	0.788736	51486.6	2699.66	1232.55	41.7723	304.97	0.960145	1.9279	0.804331	76.7697	64.8314	-11.9383	225.393	forestland	0.739
A29	0.12	39.2088	0.705963	29690.5	2598.61	1176.03	25.2464	307.75	1.13273	2.27549	0.762111	77.9617	67.7079	-10.2538	235.538	forestland	0.814
A30	0.06	35.6713	0.398466	46534.3	4378.33	2153.02	21.6135	350.26	0.993355	1.99259	0.796667	79.0212	68.1464	-10.8747	189.894	forestland	0.999
A31	0.1	34.3983	0.56303	27762.9	3379.31	1689.07	16.4368	335.79	0.936663	1.88185	0.812857	79.601	68.5297	-11.0714	266.902	forestland	0.94
A32	0.12	34.1729	0.733445	11429.3	1868.8	887.279	12.8813	239.81	0.914759	1.84438	0.815618	81.0475	69.4252	-11.6223	223.348	forestland	0.777
A33	0.15	36.6826	0.728791	13036.3	1671.02	773.145	16.8613	209.05	1.01794	2.0553	0.785734	80.9439	69.9074	-11.0365	242.676	forestland	0.746
A34	0.2	38.6942	1	16297.8	832.524	366.589	44.4579	149.52	1.10682	2.21802	0.769868	77.596	67.0873	-10.5087	146.931	forestland	0.463
A35	0.14	37.2947	0.795132	25714.5	1450.45	572.926	44.8828	169.71	1.05673	2.11805	0.780902	80.2209	69.8676	-10.3533	229.62	forestland	0.714
A36	0.16	32.2029	1	436.508	116.049	51.7313	8.43799	28.98	0.866084	1.70945	0.840591	82.3801	68.6415	-13.7386	292.484	grassland	0.456
A37	0.12	35.0304	0.593578	358.23	195.774	95.3195	3.7582	28.8899	0.990091	1.99622	0.807578	84.7057	74.1887	-10.517	253.161	grassland	0.9
A38	0.19	36.9147	1	2201.43	416.405	191.897	11.4719	95.33	0.981566	1.96217	0.790948	75.2614	61.8308	-13.4306	154.472	forestland	0.481
A39	0.14	33.5686	0.564383	6560.08	1586.85	765.624	8.56829	175.13	0.928623	1.87188	0.815497	82.3533	72.8132	-9.54016	255.699	grassland	0.845
B01	0.19	36.1638	0.310482	8859.21	1134.78	920.732	9.62192	85.1565	0.993365	1.98202	1.26865	70.9135	79.3424	-8.42895	198.782	forestland	0.838
B02	0.15	35.882	0.244938	5792.41	863.217	1291.49	4.48505	118.086	1.00327	1.99975	1.25977	70.5628	79.124	-8.56122	189.912	forestland	0.91
B03	0.13	35.0519	0.157269	4889.42	659.991	1657.94	2.9491	103.909	0.942694	1.88933	1.24358	70.1147	78.8978	-8.78311	173.595	forestland	0.946
B04	0.15	37.0638	0.625384	17246.2	1458.17	1096.74	15.725	67.5229	1.00907	2.01257	1.28101	67.1114	76.4288	-9.3174	144.925	forestland	0.817
B05	0.13	34.4551	0.207554	28536.9	2028.98	2144.06	13.3098	223.257	0.92808	1.85046	1.24665	66.0417	77.056	-11.0144	139.212	forestland	0.932
B06	0.15	28.6205	0.0719202	10973.3	748.039	3139.17	3.4956	223.761	0.751795	1.5004	1.18001	67.4553	78.1391	-10.6837	101.174	forestland	0.729
B07	0.14	35.2767	0.295538	8919.29	649.88	922.52	9.66839	115.604	0.921862	1.83896	1.25312	66.0694	76.2992	-10.2298	104.78	forestland	0.928
B08	0.11	37.0051	0.225031	11869.3	1785.42	3136.7	3.78401	302.913	1.05859	2.11092	1.30564	71.6723	80.5569	-8.88456	115.742	forestland	0.982
B09	0.19	33.3043	1	11610.1	2099.01	1037.69	11.1884	79.8044	0.930415	1.84332	1.2518	72.9391	82.0595	-9.12042	134.603	forestland	0.433
B10	0.17	31.6335	0.242072	15963.5	2102.6	3140.18	5.08363	230.497	0.865645	1.72099	1.21878	69.9018	80.3434	-10.4416	130.951	grassland	0.778
B11	0.07	37.4393	0.100497	5658.63	630.326	2686.64	2.10621	225.847	1.03089	2.07021	1.30977	72.7715	79.9422	-7.17063	138.337	cultivated land	0.999
B12	0.13	38.302	0.267808	40193.8	3414.21	5046.04	7.96542	362.642	1.11879	2.23522	1.33859	71.1523	78.7554	-7.60302	118.774	forestland	0.946
B13	0.12	39.2141	0.352959	62098.3	4846.74	2475.91	25.081	240.853	1.12856	2.25112	1.33968	69.1259	77.4594	-8.33348	132.515	forestland	0.964
B14	0.12	36.587	0.120462	46207.6	3527.66	5375.86	8.59539	241.73	1.01877	2.02968	1.28575	69.6966	77.7831	-8.0865	148.939	forestland	0.964
B15	0.09	36.3665	0.100009	17609.2	1692.36	7317.35	2.4065	298.748	1.00942	2.02009	1.28152	71.4764	78.1779	-6.70155	148.047	forestland	0.999
B16	0.17	35.5094	0.310436	63936.7	3413.67	4960.44	12.8893	390.521	0.982361	1.96322	1.26369	69.5544	77.4784	-7.92398	182.389	grassland	0.874
C01	0.14	41.1373	0.605674	33675.2	2631.1	1185.16	28.414	271.078	1.17858	2.37008	1.37909	67.3114	78.1654	-10.854	122.301	grassland	0.849
C02	0.09	37.7748	0.999998	2031.5	565.16	233.993	8.68187	73.5896	0.894694	1.80662	1.22547	74.7739	83.0364	-8.26247	92.0672	grassland	0.643
C03	0.15	35.1872	0.965175	11763.8	1919.83	846.835	13.8914	257.6	1.11433	2.25028	1.34484	71.9043	81.0452	-9.14088	105.275	bare land	0.574
C04	0.09	36.7278	1	909.06	283.146	109.53	8.29965	28.4016	0.807882	1.70241	1.21897	74.6239	81.9059	-7.28203	122.106	grassland	0.643
C05	0.16	38.5792	1	313.5	194.685	70.5568	4.44323	26.1204	0.507591	1.00218	1.09275	68.2155	85.1553	-16.9398	117.314	grassland	0.535
C06	0.19	32.7905	0.999996	1517.29	260.533	108.825	13.9424	51.636	0.886803	1.7839	1.21875	68.9688	80.6432	-11.6744	82.5716	grassland	0.419
C07	0.1	33.3957	0.709606	20145.5	2147.73	995.217	20.2423	264.952	0.977726	1.96851	1.26809	69.6546	80.3351	-10.6805	101.823	grassland	0.805
C08	0.14	31.1731	1	160.402	107.388	50.4035	3.18236	29.9551	1.10226	2.14589	1.32103	68.4834	83.1387	-14.6553	66.9343	grassland	0.464
C09	0.11	32.2356	0.999997	853.555	260.747	118.787	7.18557	54.4106	0.872639	1.75099	1.22245	73.9368	83.0996	-9.16282	112.186	grassland	0.546
C10	0.17	19.332	1	69.0253	176.083	83.9351	0.822365	31.4116	0.517938	1.05498	1.11662	58.7091	82.517	-23.8079	92.2511	grassland	0.235
C11	0.12	35.1104	0.599836	22813	2804.17	1321.62	17.2613	295.078	1.0513	2.11952	1.31104	69.6636	80.0285	-10.3649	100.058	grassland	0.893
C12	0.19	23.9934	1	152.926	80.6411	25.9928	5.8834	11.9966	0.778279	1.58915	1.18227	72.3732	83.3351	-10.9619	74.1577	grassland	0.199
C13	0.15	38.9822	1	307.542	88.4903	37.7404	8.14888	20.6912	0.959099	1.92211	1.26924	71.5116	81.389	-9.87734	91.256	grassland	0.553
C14	0.13	30.5634	0.466584	15280.3	2497.91	1278.96	11.9474	230.831	1.01831	2.0488	1.2987	71.1698	81.2146	-10.0448	108.183	grassland	0.822
C15	0.27	22.1578	1	206.4	408.537	202.858	1.01746	72.636	0.647585	1.30307	1.12024	69.4442	84.9715	-15.5273	94.3929	grassland	0.054
C16	0.2	19.4165	0.999999	31.731	85.1856	42.0941	0.753811	12.4697	0.579196	1.07215	1.07436	76.2864	86.4678	-10.1813	126.296	grassland	0.181
